# Supplementary material for: Postmortem imaging in goats using computed tomography with air as a negative contrast agent
Source: PLoS One. 2019 Apr 23;14(4):e0215758. doi: 10.1371/journal.pone.0215758 (PMC6478312; doi:10.1371/journal.pone.0215758)
Supplement: S1 Table — (XLSX) [file pone.0215758.s001.xlsx]

## Sheet: Goats
Goat	Age [years]	Contrast distribution	Quantity of artefacts in vessels >4mm	Extravasation of contrast	External jugular vein, left [mm]	External jugular vein, right [mm]	Common carotid artery, left [mm]	Common carotid artery, right [mm]	Vertebral artery, left [mm]	Vertebral artery, right [mm]	Internal vertebral venous plexus, left [mm]	Internal vertebral venous plexus, right [mm]	Dorsal sagittal sinus [mm]	Cavernous sinus, left [mm]	Cavernous sinus, right [mm]	Linguofacial vein, left [mm]	Linguofacial vein, right [mm]	Maxillary vein, left [mm]	Maxillary vein, right [mm]	Ascending aorta [mm]	Descending aorta (at the level of aortic hiatus) [mm]	Brachiocephalic trunk [mm]	Subclavian artery, left [mm]	Subclavian artery, right [mm]	Cranial vena cava [mm]	Caudal vena cava (at the level of 6th thoracic vertebra) [mm]	Caudal vena cava (at the level of 4th lumbar vertebra) [mm]	Left azygos vein (at the level of 4th thoracic vertebra) [mm]	Left azygos vein (at its origin at the level of the lumbar spine) [mm]	Celiac artery [mm]	Cranial mesenteric artery [mm]	Common iliac vein, left [mm]	Common iliac vein, right [mm]	Portal vein (the highest diameter) [mm]	Splenic vein (at the splenic hilum) [mm]	Right hepatic vein [mm]	Caudal lobar vein, left [mm]	Caudal lobar vein, right [mm]
1	unknown	entire body	no or very few artefacts	no extravasation	not measured	not measured	not measured	not measured	not measured	not measured	not measured	not measured	not measured	not measured	not measured	not measured	not measured	not measured	not measured	9.3	7.2	8.4	3.9	3.8	14.1	13.7	not measured	5.6	2.8	not measured	not measured	not measured	not measured	not measured	not measured	9.2	10.9	11.9
2	unknown	entire body	no or very few artefacts	pneumothorax and/or pneumoperitoneum and extravasation into tissues	not measured	not measured	not measured	not measured	not measured	not measured	not measured	not measured	not measured	not measured	not measured	not measured	not measured	not measured	not measured	10.2	8.4	8.7	4.7	4.3	15.1	16	not measured	6.4	3.8	not measured	not measured	not measured	not measured	not measured	not measured	9.7	10.1	12.1
3	unknown	entire body	many artefacts but able to trace vessels	no extravasation	not measured	not measured	not measured	not measured	not measured	not measured	not measured	not measured	not measured	not measured	not measured	not measured	not measured	not measured	not measured	10.9	8.1	10.5	5.6	4.3	16.1	15.7	not measured	7.6	4	not measured	not measured	not measured	not measured	not measured	not measured	8.5	11	12.1
4	unknown	entire body	many artefacts but able to trace vessels	no extravasation	not measured	not measured	not measured	not measured	not measured	not measured	not measured	not measured	not measured	not measured	not measured	not measured	not measured	not measured	not measured	9.9	7.6	9.8	4.4	4.3	14.5	14.9	not measured	5.9	2.8	not measured	not measured	not measured	not measured	not measured	not measured	6.2	9.8	12.1
5	4.1	only main vessels	many artefacts but able to trace vessels	no pneumothorax, no pneumoperitoneum but extravasation into tissues	11.8	12	5.2	4.8	4.8	not measured	not measured	not measured	2.8	6.8	6.8	7.8	7.6	8.8	9.4	13.2	8	9.7	5.5	5.7	19.8	24	11.3	6	2.7	4.5	5.1	7.5	5.9	not measured	not measured	not measured	9.7	8.9
6	4.1	entire body	some artefacts but able to trace vessels	no extravasation	11.4	11.6	5.1	5	4.3	3.5	3.6	3.3	3.9	12.6	11.8	7.4	5.9	8.9	6.3	12.1	7.7	9.9	5.1	4.9	13.6	17.3	15	3.7	2.9	5.9	6.4	7.3	7.9	19.8	11.2	6	12.7	12.8
7	4.2	entire body	no or very few artefacts	no extravasation	10	9	5.8	5.3	4.1	3.9	3.8	3.2	2.8	9.5	9.3	6.7	6.4	7.5	7.4	12	8.4	8.4	4.6	5.2	13.4	15.8	15.4	7.4	3.9	4.7	5.1	7.8	6.8	18	5.1	3.6	8.8	9.2
8	4.2	entire body	some artefacts but able to trace vessels	no extravasation	11.5	13.6	4.3	4.6	4.1	4.3	4.5	4.6	2.9	12.8	11.9	11.1	not measured	12.7	9.5	13.6	8.6	11.7	5.5	4.2	18	19	14.8	6.7	3.6	6.8	7.5	8.8	9.4	21.7	8.3	7.4	13	12.1
9	5.2	entire body	some artefacts but able to trace vessels	pneumothorax and/or pneumoperitoneum and extravasation into tissues	11	12.1	5.1		3.6	3.5	2.5	3	3.5	9.6	9.5	8.3	not measured	9.4	9.4	not measured	10	9.1	4.7	4.1	not measured	not measured	11.6	6.9	3.1	6.3	6.7	not measured	not measured	16.7	5.6	5	11	12
10	1.1	entire body	some artefacts but able to trace vessels	no extravasation	10	9.2	5.6	5.3	4.1	3.9	3.8	3.2	2.8	9.5	9.3	6.7	6.4	7.5	7.2	11.8	7.2	8.4	4.6	5.2	13.4	15.8	15	5.8	3.2	4.6	5.8	7.5	6.8	16.9	7.1	3.6	8.9	9.2
11	12.2	entire body	no or very few artefacts	pneumothorax and/or pneumoperitoneum and extravasation into tissues	10	12	5.2	5.7	4.4	3.9	5.6	5.4	3.5	9.7	9.1	9	6.5	10	10	12.7	9.1	10.9	5.3	4.3	17.2	15.6	13.8	5.9	3.5	5.8	6.2	6.6	5.7	16.3	8.5	6.9	13.4	11.7
12	12.2	entire body	no or very few artefacts	pneumothorax and/or pneumoperitoneum and extravasation into tissues	12.7	12.1	4.1	4.2	4.4	2.5	3.9	3.1	2.9	9.2	9.4	7.8	7.6	9.3	9.1	11.4	9.8	8.6	5.1	5.2	16.1	15.7	14.9	7.8	3.6	6.2	5.8	7.7	6.9	19.2	5.9	7.2	9.4	10.1
13	5.1	entire body	some artefacts but able to trace vessels	no extravasation	10.9	11.2	3.8	3.7	4	4.3	3.6	4.3	3.4	8.9	9.1	8.1	6.3	8.9	7.8	12.1	7.9	7.9	5.1	3.8	14.1	15.7	13.1	6.8	2.9	5.2	4.9	8.1	7.9	17.3	6.5	4.7	8.5	8.9
14	3.3	entire body	many artefacts but able to trace vessels	no extravasation	11.1	11.2	4.2	4.4	4.7	4.8	4.8	5.2	3.2	9.3	9.2	7.1	7.9	8.5	7.9	11.7	8.2	8	5.2	4.5	16.9	15.9	16.1	5.7	3.2	6.3	7.1	7.9	8.1	19	9.8	5.4	8.2	8
15	2.3	entire body	no or very few artefacts	pneumothorax and/or pneumoperitoneum and extravasation into tissues	10.6	11	2.9	3	3.7	3.8	3	3.2	3.1	9.7	9	6.1	6.6	7.8	8.5	9.9	7.5	6.8	3.2	2.9	13.7	13.4	13.3	6.1	3.3	4	4.4	7.1	6.9	15	6.7	4.6	8.9	8.6
16	3.3	entire body	no or very few artefacts	no extravasation	11.2	14.7	3.8	4.3	3.5	3.4	3.5	4.2	3.3	8.2	8.5	6.8	6.4	11	9.4	9.2	7.6	8.7	4.7	4.3	15.1	13.6	12.8	5.6	2.8	4.9	4.8	6.5	7	20	7.6	9.2	11	12.1
17	2.3	entire body	no or very few artefacts	pneumothorax and/or pneumoperitoneum and extravasation into tissues	9.9	10.3	4.4	3.8	4	3.5	2.9	2.9	3	8.9	9.5	6.4	6.1	8.7	8.2	10.8	7.6	9.2	3.9	3.9	14.3	16.4	13.3	5.4	2.9	6.2	6	7.6	7.6	15.3	5	5.9	8.9	9.4
18	7.7	entire body	some artefacts but able to trace vessels	pneumothorax and/or pneumoperitoneum and extravasation into tissues	12.5	12.7	5.2	5.4	3.8	4.4	3.8	4.1	3.1	9.1	8.9	8.1	7.7	7.8	9.2	12.7	8.3	8.2	4.8	4.5	16.8	15.8	11	5.9	4	5.1	6.2	7.7	6.7	20.7	7.2	4.9	10.6	12.1
19	6.1	entire body	many artefacts but able to trace vessels	no pneumothorax, no pneumoperitoneum but extravasation into tissues	11.1	11	4.4	4.2	3.3	3.9	4	3.7	3.2	9.1	9.3	8.2	6.6	7.9	8.4	12.8	9.2	8.1	4.6	5	15.7	14	13.9	5.9	3.6	4.9	6.4	7.9	7.3	18.4	8.2	5.2	11	9.9
20	unknown	entire body	no or very few artefacts	no extravasation	not measured	not measured	not measured	not measured	not measured	not measured	not measured	not measured	not measured	not measured	not measured	not measured	not measured	not measured	not measured	13	8.1	9.7	5.5	5.7	19.3	22.4	11.3	6	2.7	4.5	5.1	7.5	5.9	17.5	8.3	4.7	9.7	8.9
21	1.1	entire body	many artefacts but able to trace vessels	no extravasation	10.8	11	4.2	4.4	4.7	4.8	4.8	5	3.1	9.8	11	7.5	7.7	8.3	6.9	12.7	8.4	8	5.4	4.5	16.9	15.9	16.1	6.3	3.1	6.3	7.1	7.9	8.1	19.8	10.2	5.4	8.2	12.1
22	1.4	entire body	some artefacts but able to trace vessels	pneumothorax and/or pneumoperitoneum and extravasation into tissues	13.7	13.2	3.9	4.1	4.5	4.2	3.4	3.5	3	9.6	9.7	8.4	8.1	8.8	8.8	12.2	8.7	9	4.7	4.4	16.5	16	13.7	6.7	3.7	5.6	6.7	8.2	9.2	19.5	7.8	5.6	9.1	11.3
23	1.1	entire body	no or very few artefacts	pneumothorax and/or pneumoperitoneum and extravasation into tissues	11.3	10.9	4.7	4.6	4	3.5	3.2	2.9	3.3	9.9	10.5	6.8	6.1	8.7	7.2	10.8	7.6	9.2	4.4	4.5	14.3	16.4	14.3	5	2.9	6.2	6	7.6	7.6	15.3	5	5.9	10.9	10.4
24	1.1	entire body	some artefacts but able to trace vessels	no pneumothorax, no pneumoperitoneum but extravasation into tissues	14.8	14.5	3.8	3.9	4.1	4.7	3.8	3.7	3.5	9.7	9.5	8.3	8.7	10.7	8.6	12.9	8.6	10.3	4.9	5.1	18.1	18.9	14.7	10.1	4.2	5.8	7.4	12.4	10.6	20.8	7.5	4.6	10.3	11.2
25	8.8	entire body	many artefacts but able to trace vessels	no extravasation	11.6	11.4	5.3	5.1	4.3	3.5	3.6	3.3	3.9	12.4	11.8	7.4	5.9	8.9	6.3	11.9	7.4	9.9	5	4.9	13.6	16.5	15.1	4.3	2.9	5.9	6.4	7.3	7.7	18.8	11.2	6	12.9	12.6
26	9.6	entire body	no or very few artefacts	no extravasation	11.3	11.5	5.2	5	3.7	3.7	3.4	3.5	3.9	11.4	10.9	7.6	9	9.9	9.3	15.9	8.2	11	5.4	5.8	15.4	17.6	15.1	5.7	3.8	4.7	5.3	7.4	6.3	18.2	7.6	6.6	10	10
27	6.9	entire body	some artefacts but able to trace vessels	no extravasation	15.8	15.4	3.5	3.6	4.1	4.7	3.8	3.7	3.5	9.7	9.5	8.3	8.7	11.5	8.8	12.9	8.5	10.5	4.9	5.1	18.5	19.4	14.7	11	4.3	5.8	7.4	12.4	11.7	21	7.5	4.6	10	11
28	7	entire body	some artefacts but able to trace vessels	pneumothorax and/or pneumoperitoneum and extravasation into tissues	10	9.4	5.3	5.2	4.4	4.2	2.9	3	3.7	11.8	11.7	9.7	6.9	10.5	9.8	14.1	9.9	8.2	5.4	5.7	17.8	17.6	14.8	6.5	2.9	5.8	6.8	7.8	7.1	17.3	8.9	5.6	9.7	10.1
29	3.8	only main vessels	many artefacts but able to trace vessels	no extravasation	11.1	11.2	4.5	4.5	4.6	4.5	4.4	5.1	3.2	9.3	9.2	7.1	7.6	8.5	7.9	11.7	8.2	8.2	5.2	4.6	15.9	15.5	15.8	5.7	3.2	6.1	6.9	7.9	8.1	19	9.9	5.4	8.8	9.4
30	10.6	only main vessels	many artefacts but able to trace vessels	no extravasation	12.9	11.7	4.3	4.2	4.1	3.9	4.5	4.3	3	10	9.6	6.7	8	7.2	8.3	12	10	9.8	5.7	3.2	16.2	15.5	12	8.6	3.3	6.2	6.6	8.7	9.7	23	11.2	5.2	12.2	13.5
31	3.2	entire body	no or very few artefacts	no extravasation	10.2	9.8	5.6	5.3	4.1	3.9	3.8	3.2	2.9	10.1	9.9	6.7	6.4	7.8	7.4	11.2	8.4	8.7	4.6	5.1	13.4	15.8	15.2	6.4	3.3	5.4	5.1	7.8	7.1	18	7.1	4.6	9.8	11.2
32	1.4	only main vessels	many artefacts but able to trace vessels	no extravasation	14.1	13.7	5.3	4.6	4.3	4.9	4.5	5	3.5	9.8	9.6	8.3	8.5	10.9	8.4	12.8	8.8	9.9	5.5	5.2	18	18.4	15.8	10.8	4.1	6.5	7	12.5	11.8	20.8	10.1	7.5	11.8	12.1
33	7.9	entire body	some artefacts but able to trace vessels	pneumothorax and/or pneumoperitoneum and extravasation into tissues	13.5	13.6	3.6	3.7	5.1	4.5	4.3	4.3	3.5	9.1	8.7	7.2	8	11.6	11.9	12.3	9.3	9	4.3	4.5	14.2	16.1	12.7	5.5	4.9	6.4	6.4	6.7	7.8	18.9	8.2	6.5	7.9	10
